# Supplementary material for: Interplay between antipredator behavior, parasitism, and gut microbiome in wild stickleback populations
Source: NPJ Biofilms Microbiomes. 2025 Jul 19;11:138. doi: 10.1038/s41522-025-00758-y (PMC12276351; doi:10.1038/s41522-025-00758-y)
Supplement: Supplementary file 2 — Supplementary data [file 41522_2025_758_MOESM2_ESM.zip]

Archive with 5 entries (5 files):
- Supplementary Data  1_behavior_statistical_analysis.html
- Supplementary Data  2_metadata_for_behavior_Before_Control-Before_TreatmentNor.csv
- Supplementary Data  3_metadata_for_behavior_Before-After-predatorNor.csv
- Supplementary Data  4_metadata_for_microbiome_behavior_analysis.xlsx
- Supplementary Data  5_Rmd_sticklebacks_kraken.html
