# Supplementary material for: Interplay between antipredator behavior, parasitism, and gut microbiome in wild stickleback populations
Source: NPJ Biofilms Microbiomes. 2025 Jul 19;11:138. doi: 10.1038/s41522-025-00758-y (PMC12276351; doi:10.1038/s41522-025-00758-y)
Supplement: Supplementary file 2 — Supplementary data [file 41522_2025_758_MOESM2_ESM.zip › Supplementary Data 2_metadata_for_behavior_Before_Control-Before_TreatmentNor.csv]

	Video_nbb	Type	Population	TypePopulation	Parasite	Period	Sex	length_cm	Weight	Vang	Middle_Duration	Start_Duration	Border_duration	Dtot	Dist_to_Pred	Pred_duration	Vel	VelBL	Center_Duration	OpStart_Duration	Middle_Freq	Start_Freq	Center_Freq	Border_Freq	OpStart_freq	first_reaction	X5sec_after	NorDtot	NorVelBL	NorVang
1	1	Predator	Galta	PredatorGalta	P	BT	FALSE	6.2	1.8	287.4652	164.4648	29.8965	165.77803	348.1011	24.11688	2.83616	1.1603746	0.187157194	131.38579	20.5605	8	1	9	7	8	NA	NA	18.6574676738297	0.432616682526229	2.45858527732918
2	3	Control	Galta	ControlGalta	P	BT	FALSE	7.2	1.7	106.71212	52.51905	113.2993	169.88904	1313.21	NA	NA	4.377382	0.607969722	130.11101	134.1817	12	8	22	24	7	NA	NA	36.2382394715858	0.779724131985153	2.0282137479174
3	4	Control	Pristi	ControlPristi	NP	BT	FALSE	6	1.6	299.8594	31.0643	0	188.0217	531.028	NA	NA	1.770972	0.295162	111.9783	268.9357	2	0	10	11	7	NA	NA	23.0440447838482	0.543288137179527	2.47691766766152
4	5	Predator	Pristi	PredatorPristi	P	BT	FALSE	6.9	2.1	259.7	98.63159	90.691328	54.00855	950.611	29.56278	2.96963	3.168614	0.45921942	243.0218	21.54148	14	9	14	10	8	NA	NA	30.8319801504866	0.677657302771836	2.4144719496293
5	7	Predator	Pristi	PredatorPristi	NP	BT	FALSE	5.6	1.6	254.156	144.8777	83.70312	195.2279	990.497	32.7058	3.28453	3.301532	0.589559286	101.487566	13.62691	11	9	8	10	6	NA	NA	31.472162302581	0.767827640815307	2.40510036678762
6	8	Control	Pristi	ControlPristi	NP	BT	FALSE	5.7	1.1	235.7428	91.8917	107.02552	146.5617	1106.155	NA	NA	3.687206	0.646878246	153.4383	101.08284	11	5	23	23	9	NA	NA	33.2589085810103	0.804287415045144	2.37243843749412
7	11	Predator	Galta	PredatorGalta	P	BT	FALSE	6.2	1.9	310.5962	38.4145	261.5855	72.97275	183.265	60.22346	0	0.6108908	0.098530774	227.0273	0	1	5	5	4	0	NA	NA	13.537540396985	0.313896119759388	2.49219613803412
8	12	Control	Galta	ControlGalta	NP	BT	FALSE	5.5	2.4	285.027	43.87528	98.1645	250.2838	576.1682	NA	NA	1.9212	0.349309091	49.71619	157.96015	6	3	14	17	5	NA	NA	24.0035039108877	0.591023765173618	2.45488600174748
9	13	Predator	Galta	PredatorGalta	P	BT	FALSE	5.6	2	221.8452	161.0683	56.0893	70.86383	493.6616	27.86838	0	1.645504	0.29384	229.1362	16.56848	6	2	10	8	2	NA	NA	22.2184967988386	0.54207010616709	2.34605003645097
10	14	Control	Galta	ControlGalta	P	BT	FALSE	5.7	1.3	120.72232	142.276	47.6809	183.3828	1154.931	NA	NA	3.852426	0.675864211	116.5505	109.9764	10	3	30	30	7	NA	NA	33.9842757757172	0.822109610088582	2.08178757296962
11	15	Predator	Galta	PredatorGalta	P	BT	FALSE	5	0.9	216.264	226.3403	0	37.81895	334.0436	16.779274	0.600599	1.113496	0.2226992	261.5804	14.611826	5	0	8	3	6	NA	NA	18.2768596864998	0.471910160941678	2.33498423140132
12	16	Control	Galta	ControlGalta	P	BT	FALSE	5.9	1.3	367.7186	0	300	261.762	347.7358	NA	NA	1.1591098	0.196459288	38.23809	0	0	5	5	8	0	NA	NA	18.6476754583514	0.443237281825435	2.56551559797618
13	17	Predator	Galta	PredatorGalta	P	BT	FALSE	5.3	1.1	194.4098	64.65252	105.4179	117.28455	974.266	33.4523	1.2012	3.247578	0.612750566	181.5142	25.74568	8	5	18	16	6	NA	NA	31.2132343726183	0.782783856501908	2.28871815348454
14	18	Control	Pristi	ControlPristi	NP	BT	FALSE	5	0.8	215.4176	125.3876	85.8523	115.14405	897.607	NA	NA	2.992046	0.5984092	184.8559	88.7601	8	6	22	18	4	NA	NA	29.9600901200247	0.773569130718128	2.33328118304101
15	19	Predator	Pristi	PredatorPristi	NP	BT	FALSE	6.3	1.7	252.687	156.35675	36.4697	33.73366	1168.061	21.606184	4.571219	3.893744	0.618054603	261.6952	20.520472	10	2	64	13	55	NA	NA	34.1769074083657	0.786164488513695	2.40258289932596
16	20	Control	Galta	ControlGalta	P	BT	FALSE	5.6	1.4	108.26952	86.53832	152.9346	256.7747	1391.105	NA	NA	4.63693	0.828023214	43.22521	60.52708	14	10	12	16	4	NA	NA	37.2975200247952	0.90995780891204	2.03450621139066
17	21	Predator	Galta	PredatorGalta	NP	BT	FALSE	5.9	1.3	141.19154	27.9612	127.32009	142.501933	641.8896	37.486468	1.93526	2.1395268	0.362631661	155.56278	28.55668	3	3	14	8	9	NA	NA	25.3355402547489	0.602189057522636	2.1498086751762
18	22	Control	Galta	ControlGalta	NP	BT	FALSE	6.4	1.7	106.6704	134.6163	107.1589	148.2488	1539.429	NA	NA	5.13366	0.802134375	151.7512	58.22467	13	9	32	37	6	NA	NA	39.2355578525398	0.895619548134139	2.02804392364111
19	23	Predator	Galta	PredatorGalta	NP	BT	FALSE	6.4	1.4	324.8482	55.85742	48.4483	69.9716	357.184	19.333122	0.166833	1.1905888	0.1860295	229.8616	39.10548	4	3	10	5	6	NA	NA	18.8993121567955	0.431311372444548	2.51168046466077
20	24	Control	Pristi	ControlPristi	NP	BT	FALSE	5.2	1.2	251.1444	122.92251	49.73863	94.8502	1049.796	NA	NA	3.49928	0.672938462	205.1498	127.33884	11	4	32	32	8	NA	NA	32.4005555507926	0.820328264781849	2.39992349873601
21	25	Predator	Pristi	PredatorPristi	P	BT	FALSE	5.8	1.7	338.315	63.87826	0	85.20461	437.8513	10.41076	12.579167	1.4595	0.251637931	202.2162	44.708496	5	0	19	7	17	NA	NA	20.924896654464	0.501635256934757	2.52932125369342
22	26	Control	Pristi	ControlPristi	NP	BT	FALSE	6.5	1.7	192.051	111.66498	44.090741	125.2119	1146.085	NA	NA	3.820232	0.587728	174.7881	144.244273	12	5	27	27	7	NA	NA	33.8538771782495	0.766634202211198	2.28341657285684
23	27	Predator	Pristi	PredatorPristi	NP	BT	FALSE	5.3	1.1	324.379	45.13992	116.789	199.6324	387.5096	34.53293	0.133466	1.291615	0.243700943	100.2341	27.58752	4	3	6	8	4	NA	NA	19.6852635237632	0.493660756998164	2.51105273062133
24	28	Control	Pristi	ControlPristi	NP	BT	FALSE	5.4	0.8	282.3526	183.9509	58.85876	79.11226	569.1214	NA	NA	1.89703	0.351301852	220.8877	57.1903	10	3	19	16	2	NA	NA	23.8562654244121	0.592707222834343	2.4507917912245
25	29	Predator	Pristi	PredatorPristi	P	BT	FALSE	6.5	1.6	208.3576	18.1849	0	219.1525	573.9298	13.28322	0	1.91304	0.294313846	80.84747	56.36302	2	0	5	8	6	NA	NA	23.9568320109317	0.542507000876486	2.31880934629973
26	30	Control	Galta	ControlGalta	NP	BT	FALSE	6	1.1	214.2942	72.83959	130.53052	151.9386	666.718	NA	NA	2.222412	0.370402	148.0614	96.63	6	4	16	14	3	NA	NA	25.8208830213066	0.608606605287849	2.3310104167624
27	31	Predator	Galta	PredatorGalta	NP	BT	FALSE	6.2	1.4	390.2096	64.8983	39.5395	90.52383	390.402	18.963144	0	1.3011172	0.209857613	209.4762	39.1124402	3	3	8	7	5	NA	NA	19.7585930673214	0.458102186198669	2.59129794977336
28	32	Control	Pristi	ControlPristi	NP	BT	FALSE	5.6	1.1	206.014	92.4925	97.76458	213.6803	1075.021	NA	NA	3.58342	0.639896429	86.31969	109.7431	12	8	14	15	4	NA	NA	32.7875128669437	0.799935265505903	2.31389673452522
29	33	Predator	Pristi	PredatorPristi	NP	BT	FALSE	5.6	0.9	334.4978	212.2455	87.75444	68.30164	338.06776	39.91338	0	1.12676334	0.201207739	231.6984	0	6	4	4	3	0	NA	NA	18.3866190475574	0.448561856381035	2.52439326574808
30	34	Control	Galta	ControlGalta	NP	BT	FALSE	5.5	0.9	301.4368	92.69261	168.7021	144.14415	557.5613	NA	NA	1.858606	0.337928364	155.8558	38.6053	9	4	14	14	1	NA	NA	23.6127359702344	0.581316062052306	2.47919627074349
31	35	Predator	Galta	PredatorGalta	P	BT	FALSE	4.9	0.9	111.087	104.57175	45.47865	107.3266	1337.704	22.64358	0.133467	4.459044	0.91000898	192.5399	29.9632	14	4	24	19	8	NA	NA	36.5746360200618	0.953943908204251	2.04566323843138
32	37	Predator	Galta	PredatorGalta	NP	BT	FALSE	5	0.8	317.227	64.1639	235.8361	273.1399	570.0409	63.29946	0	1.90012	0.380024	26.86008	0	5	6	4	9	0	NA	NA	23.8755293135042	0.616460866560076	2.50137014413102
33	38	Control	Galta	ControlGalta	NP	BT	FALSE	5.6	1	306.0682	89.6894	30.06327	270.7042	234.3557	NA	NA	0.781227	0.139504821	29.29585	180.2473	3	2	2	5	4	NA	NA	15.3086805440573	0.373503441751211	2.48581820943416
34	39	Predator	Galta	PredatorGalta	NP	BT	FALSE	5.5	0.8	166.791	146.9131	118.6526	30.66388	932.97	38.06838	0	3.109902	0.565436727	269.3362	6.88686	11	7	12	7	3	NA	NA	30.5445576167015	0.751955269281358	2.22217261251401
35	40	Control	Pristi	ControlPristi	NP	BT	FALSE	5.1	0.7	245.722	135.8025	82.8162	127.294	949.54	NA	NA	3.165144	0.620616471	172.706	81.38136	10	6	22	19	5	NA	NA	30.8146069259369	0.787792149618159	2.39044404150602
36	42	Control	Pristi	ControlPristi	NP	BT	FALSE	5	0.7	260.6068	79.3727	79.04576	80.75401	748.013	NA	NA	2.493452	0.4986904	219.246	141.5815	7	4	16	16	5	NA	NA	27.3498263248599	0.706180146988005	2.41598574354828
37	43	Predator	Pristi	PredatorPristi	P	BT	FALSE	4.9	0.7	280.3752	246.65366	51.6446	29.6963	295.024	31.3453	0	0.983384	0.200690612	270.3037	0.34034	6	1	6	1	1	NA	NA	17.1762626901198	0.447985057786529	2.44773959638635
38	44	Control	Galta	ControlGalta	NP	BT	FALSE	5.8	0.8	163.3664	180.2953	72.82469	164.2312	740.729	NA	NA	2.469114	0.42570931	135.7688	46.88002	11	6	23	22	3	NA	NA	27.2163370055561	0.652464029659873	2.21316273888485
39	45	Predator	Galta	PredatorGalta	NP	BT	FALSE	5.1	0.7	136.10558	65.5918	82.3155	54.954742	772.263	27.023508	0	2.574296	0.504763922	245.0453	30.418542	7	5	13	8	4	NA	NA	27.7896203644454	0.710467396859279	2.13387593059299
40	47	Predator	Pristi	PredatorPristi	NP	BT	FALSE	5.9	1.3	462.6866	0	300	135.2819	65.26551	68.05718	0	0.21756692	0.036875749	164.7181	0	0	5	3	3	0	NA	NA	8.07870719855597	0.192030593916699	2.66528692195434
41	48	Control	Pristi	ControlPristi	NP	BT	FALSE	4.9	0.7	204.0622	109.87651	109.94329	164.2976	523.2557	NA	NA	1.744184	0.355955918	135.70242	80.1802	7	3	13	12	3	NA	NA	22.8747830590806	0.596620413663495	2.30976256448195
42	49	Predator	Pristi	PredatorPristi	NP	BT	FALSE	5.1	0.8	360.6456	0	0	119.49281	343.1181	8.484258	8.57524	1.1437664	0.224267922	171.9319	58.28494	0	0	16	7	10	NA	NA	18.5234473033504	0.473569342335418	2.55708063801679
43	51	Predator	Galta	PredatorGalta	NP	BT	FALSE	6	1.2	175.8128	223.6569	35.33526	180.4204	772.772	22.30194	1.9019	2.575912	0.429318667	117.67774	7.821142	14	5	19	16	9	NA	NA	27.7987769515135	0.655224134933993	2.24505049057281
44	52	Control	Galta	ControlGalta	NP	BT	FALSE	5.9	1	264.1838	48.91548	118.4368	224.9918	308.5279	NA	NA	1.0284288	0.174309966	75.00815	132.6477	2	2	5	8	3	NA	NA	17.5649622829086	0.417504450275683	2.42190618274741
45	53	Predator	Galta	PredatorGalta	NP	BT	FALSE	6.5	1.5	320.362	67.968	209.4761	207.2406	725.2003	50.7644	0	2.420801	0.372430923	92.72603	4.5045	9	12	15	18	1	NA	NA	26.9295432564312	0.610271188079529	2.50564099627286
46	54	Control	Pristi	ControlPristi	NP	BT	FALSE	5.6	1	361.8036	8.47512	291.5249	267.6344	435.6608	NA	NA	1.4522552	0.259331286	32.3656	0	1	6	1	6	0	NA	NA	20.8724890705445	0.509245801160893	2.55847288384042
47	55	Predator	Pristi	PredatorPristi	NP	BT	FALSE	5.6	1.1	501.2238	40.1135	0	49.4228	324.8019	5.189553	20.2536	1.0827316	0.193344929	230.3236	47.92658	3	0	19	4	20	NA	NA	18.0222612343734	0.439710051056375	2.7000316847548
48	56	Control	Pristi	ControlPristi	NP	BT	FALSE	5.2	0.9	119.2996	136.6566	77.52414	125.0384	546.4815	NA	NA	1.821808	0.350347692	174.96163	85.81908	5	5	15	13	4	NA	NA	23.3769437694494	0.591901758740418	2.07663898752546
49	57	Predator	Pristi	PredatorPristi	NP	BT	FALSE	5.2	1.1	211.6084	110.4171	121.64827	89.4961	925.5349	31.67298	0.233567	3.08503	0.593275	210.2704	13.540212	9	7	24	19	5	NA	NA	30.4226050824054	0.770243468002164	2.32553290344462
50	58	Control	Pristi	ControlPristi	NP	BT	FALSE	4.9	0.8	516.8914	0	0	248.4367	139.6754	NA	NA	0.465555	0.095011224	51.56326	300	0	0	3	5	5	NA	NA	11.8184347525381	0.308238907342989	2.71339930646907
51	59	Predator	Pristi	PredatorPristi	NP	BT	FALSE	5.7	0.9	786.2078	300	0	300	18.92955	26.66326	0	0.06308912	0.011068267	0	0	5	0	0	5	0	NA	NA	4.35081026936363	0.105205831587417	2.8955373481589
52	60	Control	Galta	ControlGalta	NP	BT	FALSE	5	0.8	231.4572	185.7527	67.901091	156.2558	1084.965	NA	NA	3.616606	0.7233212	143.7442	46.3462	12	7	24	21	6	NA	NA	32.9388069000685	0.85048292163923	2.36447069504164
53	61	Predator	Galta	PredatorGalta	NP	BT	FALSE	5.4	0.8	189.2454	55.8369	109.3286	125.47314	590.4781	30.280982	2.63596	1.968196	0.364480741	171.89102	26.4397024	4	2	15	9	10	NA	NA	24.2997551427993	0.603722403924188	2.27702533187675
54	62	Control	Galta	ControlGalta	NP	BT	FALSE	5.7	1.1	172.708	155.0222	111.04402	217.0387	1014.904	NA	NA	3.383042	0.59351614	82.96132	33.9338	12	7	21	23	2	NA	NA	31.857557972952	0.77039998701973	2.23731245496981
55	63	Predator	Galta	PredatorGalta	NP	BT	FALSE	6.5	1.6	138.0326	66.46629	136.23673	178.898	797.263	36.40304	1.76843	2.65763	0.408866154	119.33362	19.105732	10	6	11	10	4	NA	NA	28.2358460117631	0.639426425791115	2.13998166848883
56	64	Control	Pristi	ControlPristi	NP	BT	FALSE	5.6	0.8	115.88596	107.7411	88.7554	149.8832	619.269	NA	NA	2.064462	0.368653929	150.1168	103.5036	8	3	14	15	4	NA	NA	24.8851160334848	0.607168781312083	2.06403082281538
57	65	Predator	Pristi	PredatorPristi	NP	BT	FALSE	5.4	0.8	575.9992	0	300	137.4499	91.4052	58.0394	0	0.304676	0.056421481	162.55009	0	0	5	8	8	0	NA	NA	9.56060667531093	0.237532063098858	2.76042188023601
58	66	Control	Galta	ControlGalta	NP	BT	FALSE	5.7	0.9	113.47436	96.8308	69.7362	129.90127	741.199	NA	NA	2.470684	0.433453333	170.0987	133.433	7	3	15	17	5	NA	NA	27.2249701560902	0.658371728584999	2.05489774198327
59	67	Predator	Galta	PredatorGalta	P	BT	FALSE	6.7	1.8	212.4404	29.42947	0	87.8545	485.2098	7.405908	0.300301	1.61727	0.241383582	211.8452	54.05404	2	0	9	5	8	NA	NA	22.027478294167	0.491308031686843	2.32723711047271
60	68	Control	Pristi	ControlPristi	NP	BT	FALSE	5.2	0.7	823.6164	0	300	300	15.6047	NA	NA	0.0520147	0.010002827	0	0	0	5	0	5	0	NA	NA	3.95027847119668	0.10001413400115	2.91572498578304
61	69	Predator	Pristi	PredatorPristi	P	BT	FALSE	6.2	1.3	274.342	53.9753	170.48276	136.0031	506.5087	41.81034	0.266933	1.6884764	0.272334903	163.7299	15.055	6	5	13	15	4	NA	NA	22.5057481546382	0.521857167240233	2.43829230039318
62	70	Control	Pristi	ControlPristi	NP	BT	FALSE	5.3	0.8	158.9634	189.8899	110.1101	95.8626	264.6465	NA	NA	0.8822532	0.166462868	204.1374	0	4	3	9	7	0	NA	NA	16.2679593065633	0.40799861274274	2.20129714313955
63	71	Predator	Pristi	PredatorPristi	NP	BT	FALSE	5.3	0.8	389.924	127.2473	172.7527	124.1908	329.7781	44.39934	0	1.09918	0.207392453	175.8092	0	4	6	10	9	0	NA	NA	18.1597935010286	0.455403615488503	2.59097996703407
64	72	Control	Galta	ControlGalta	NP	BT	FALSE	5.3	0.8	113.99032	86.88688	152.9195	245.719	458.7516	NA	NA	1.529046	0.288499245	54.281008	60.1936	5	4	8	12	2	NA	NA	21.4184873415468	0.537121257259476	2.05686797283578
65	73	Predator	Galta	PredatorGalta	NP	BT	FALSE	5.3	0.8	206.718	193.0264	0	98.5052	502.4314	15.2833	1.735067	1.6746912	0.315979472	199.7597	21.04772	7	0	16	11	9	NA	NA	22.4149815971372	0.562120513769067	2.31537829452917
66	74	Control	Pristi	ControlPristi	NP	BT	FALSE	4.8	0.6	90.17476	167.73438	73.13974	110.8441	774.299	NA	NA	2.581288	0.537768333	189.1559	59.12581	9	3	19	18	3	NA	NA	27.8262286341502	0.733326893683847	1.95508499511777
67	75	Predator	Pristi	PredatorPristi	NP	BT	FALSE	5.1	0.7	564.5898	0	300	214.5546	87.15154	60.53462	0	0.29050838	0.056962427	85.4454	0	0	5	3	5	0	NA	NA	9.33549891543028	0.238668026765212	2.75173302782484
68	76	Control	Galta	ControlGalta	NP	BT	FALSE	5.7	0.9	114.71624	153.0193	67.33285	158.8593	1438.481	NA	NA	4.794866	0.841204561	141.1407	79.64784	13	6	29	30	8	NA	NA	37.9273120587262	0.917172045474566	2.05962490389195
69	77	Predator	Galta	PredatorGalta	NP	BT	FALSE	6.4	1.3	93.33646	104.19021	91.89168	227.4934	650.619	30.87044	0	2.168744	0.33886625	72.50658	20.78365	8	4	8	11	6	NA	NA	25.5072342679484	0.582122195075914	1.97005132524401
70	78	Control	Pristi	ControlPristi	NP	BT	FALSE	5.2	0.8	189.378	146.78009	45.111751	137.1238	377.2592	NA	NA	1.2576716	0.241859923	162.8762	108.1081	7	3	12	14	3	NA	NA	19.4231614316516	0.491792560944144	2.27732952570447
71	79	Predator	Pristi	PredatorPristi	P	BT	FALSE	5.1	0.6	309.178	49.96999	250.03	232.9129	333.10069	58.42136	0	1.110346	0.217714902	67.0871	0	2	6	12	14	0	NA	NA	18.2510462713785	0.466599294898739	2.49020858350461
72	81	Predator	Galta	PredatorGalta	NP	BT	FALSE	6.2	1.3	218.43	106.0661	103.1364	125.252	768.527	30.59328	0	2.56181	0.413195161	174.748	18.159494	7	4	20	20	5	NA	NA	27.722319527774	0.64280258322443	2.33931228577126
73	82	Control	Galta	ControlGalta	NP	BT	FALSE	6.6	1.6	112.8804	66.39953	126.527	225.5924	1122.965	NA	NA	3.743238	0.567157273	74.40754	107.0734	9	7	17	20	5	NA	NA	33.510669942572	0.753098448411627	2.05261853970346
74	83	Predator	Galta	PredatorGalta	NP	BT	FALSE	6.6	1.9	206.498	73.78053	63.49017	102.23555	485.2115	17.995088	0	1.6173392	0.245051394	197.7644	32.54588	9	2	9	12	7	NA	NA	22.0275168822997	0.495026659888132	2.31491584973009
75	84	Control	Galta	ControlGalta	NP	BT	FALSE	6.5	1.5	210.8222	175.8607	106.7553	43.04296	198.8785	NA	NA	0.6629226	0.101988092	256.957	17.384	5	2	8	3	1	NA	NA	14.1024288688155	0.319355745212138	2.32391634102748
76	85	Predator	Galta	PredatorGalta	NP	BT	FALSE	6.5	1.3	218.0432	37.9455	0	244.9118	282.4956	14.65512	0	0.9416352	0.144866954	55.0882	52.4109	2	0	3	6	6	NA	NA	16.8076054213561	0.380613917244233	2.33854254710426
77	86	Control	Galta	ControlGalta	NP	BT	FALSE	6.7	1.5	180.0952	36.8034	207.27417	264.6895	431.7884	NA	NA	1.4392508	0.214813552	35.3105	55.9225	2	5	4	8	2	NA	NA	20.7795187624738	0.463479829118809	2.25550213790952
78	87	Predator	Galta	PredatorGalta	NP	BT	FALSE	6	1.2	272.3876	15.596838	223.1421	151.88567	277.3538	53.159536	0	0.9245282	0.154088033	148.1143	12.252224	2	4	5	6	2	NA	NA	16.6539424761826	0.392540485810063	2.43518733314475
79	88	Control	Galta	ControlGalta	P	BT	FALSE	5.7	1.1	269.667	80.88064	86.7866	210.1437	621.2657	NA	NA	2.070832	0.36330386	89.8563	132.3328	7	3	11	14	3	NA	NA	24.9252021054996	0.602746928652482	2.43082780372106
80	89	Predator	Galta	PredatorGalta	NP	BT	FALSE	6.5	1.2	323.2478	76.0761	53.31995	195.9961	311.315	21.70048	0	1.0380342	0.159697569	103.9705	34.1141	3	2	5	7	4	NA	NA	17.6441208338642	0.399621782439346	2.5095355777872
81	90	Control	Pristi	ControlPristi	NP	BT	FALSE	5.3	0.8	237.8016	105.57277	56.22275	158.4666	737.043	NA	NA	2.456834	0.463553585	141.5334	138.2044	10	2	17	19	5	NA	NA	27.1485358721239	0.680847695890939	2.37621477235514
82	91	Predator	Pristi	PredatorPristi	NP	BT	FALSE	6.1	1.3	352.8594	0	300	251.4181	214.3193	69.96756	0	0.7143878	0.117112754	48.5819	0	0	5	2	7	0	NA	NA	14.6396482198173	0.342217407505813	2.54760169131459
83	92	Predator	Pristi	PredatorPristi	NP	BT	FALSE	5.1	0.8	322.2214	66.9336	198.43178	146.85345	439.3754	45.12384	3.003	1.464547	0.287166078	150.1435	6.32632	5	5	12	9	6	NA	NA	20.9612833576573	0.535878790399471	2.5081543802585
