# Supplementary material for: Interplay between antipredator behavior, parasitism, and gut microbiome in wild stickleback populations
Source: NPJ Biofilms Microbiomes. 2025 Jul 19;11:138. doi: 10.1038/s41522-025-00758-y (PMC12276351; doi:10.1038/s41522-025-00758-y)
Supplement: Supplementary file 2 — Supplementary data [file 41522_2025_758_MOESM2_ESM.zip › Supplementary Data 3_metadata_for_behavior_Before-After-predatorNor.csv]

	Video_nbb	Type	Population	TypePopulation	Parasite	Period	Sex	length_cm	Weight	Vang	Middle_Duration	Start_Duration	Border_duration	Dtot	Dist_to_Pred	Pred_duration	Vel	VelBL	Center_Duration	OpStart_Duration	Middle_Freq	Start_Freq	Center_Freq	Border_Freq	OpStart_freq	first_reaction	X5sec_after	NorDtot	NorVelBL	NorVang	NorDpred
1	1	Predator	Galta	PredatorGalta	P	BT	FALSE	6.2	1.8	287.4652	164.4648	29.8965	165.77803	348.1011	24.11688	2.83616	1.1603746	0.187157194	131.38579	20.5605	8	1	9	7	8	NA	NA	18.6574676738297	0.432616682526229	2.45858527732918	4.91089401229552
2	5	Predator	Pristi	PredatorPristi	P	BT	FALSE	6.9	2.1	259.7	98.63159	90.691328	54.00855	950.611	29.56278	2.96963	3.168614	0.45921942	243.0218	21.54148	14	9	14	10	8	NA	NA	30.8319801504866	0.677657302771836	2.4144719496293	5.43716654149935
3	7	Predator	Pristi	PredatorPristi	NP	BT	FALSE	5.6	1.6	254.156	144.8777	83.70312	195.2279	990.497	32.7058	3.28453	3.301532	0.589559286	101.487566	13.62691	11	9	8	10	6	NA	NA	31.472162302581	0.767827640815307	2.40510036678762	5.71889849533982
4	11	Predator	Galta	PredatorGalta	P	BT	FALSE	6.2	1.9	310.5962	38.4145	261.5855	72.97275	183.265	60.22346	0	0.6108908	0.098530774	227.0273	0	1	5	5	4	0	NA	NA	13.537540396985	0.313896119759388	2.49219613803412	7.76037756813417
5	13	Predator	Galta	PredatorGalta	P	BT	FALSE	5.6	2	221.8452	161.0683	56.0893	70.86383	493.6616	27.86838	0	1.645504	0.29384	229.1362	16.56848	6	2	10	8	2	NA	NA	22.2184967988386	0.54207010616709	2.34605003645097	5.27905105108863
6	15	Predator	Galta	PredatorGalta	P	BT	FALSE	5	0.9	216.264	226.3403	0	37.81895	334.0436	16.779274	0.600599	1.113496	0.2226992	261.5804	14.611826	5	0	8	3	6	NA	NA	18.2768596864998	0.471910160941678	2.33498423140132	4.09625121299952
7	17	Predator	Galta	PredatorGalta	P	BT	FALSE	5.3	1.1	194.4098	64.65252	105.4179	117.28455	974.266	33.4523	1.2012	3.247578	0.612750566	181.5142	25.74568	8	5	18	16	6	NA	NA	31.2132343726183	0.782783856501908	2.28871815348454	5.78379633113062
8	19	Predator	Pristi	PredatorPristi	NP	BT	FALSE	6.3	1.7	252.687	156.35675	36.4697	33.73366	1168.061	21.606184	4.571219	3.893744	0.618054603	261.6952	20.520472	10	2	64	13	55	NA	NA	34.1769074083657	0.786164488513695	2.40258289932596	4.6482452603106
9	21	Predator	Galta	PredatorGalta	NP	BT	FALSE	5.9	1.3	141.19154	27.9612	127.32009	142.501933	641.8896	37.486468	1.93526	2.1395268	0.362631661	155.56278	28.55668	3	3	14	8	9	NA	NA	25.3355402547489	0.602189057522636	2.1498086751762	6.12261937409145
10	23	Predator	Galta	PredatorGalta	NP	BT	FALSE	6.4	1.4	324.8482	55.85742	48.4483	69.9716	357.184	19.333122	0.166833	1.1905888	0.1860295	229.8616	39.10548	4	3	10	5	6	NA	NA	18.8993121567955	0.431311372444548	2.51168046466077	4.39694462098398
11	25	Predator	Pristi	PredatorPristi	P	BT	FALSE	5.8	1.7	338.315	63.87826	0	85.20461	437.8513	10.41076	12.579167	1.4595	0.251637931	202.2162	44.708496	5	0	19	7	17	NA	NA	20.924896654464	0.501635256934757	2.52932125369342	3.226570935219
12	27	Predator	Pristi	PredatorPristi	NP	BT	FALSE	5.3	1.1	324.379	45.13992	116.789	199.6324	387.5096	34.53293	0.133466	1.291615	0.243700943	100.2341	27.58752	4	3	6	8	4	NA	NA	19.6852635237632	0.493660756998164	2.51105273062133	5.8764725814046
13	29	Predator	Pristi	PredatorPristi	P	BT	FALSE	6.5	1.6	208.3576	18.1849	0	219.1525	573.9298	13.28322	0	1.91304	0.294313846	80.84747	56.36302	2	0	5	8	6	NA	NA	23.9568320109317	0.542507000876486	2.31880934629973	3.64461520602656
14	31	Predator	Galta	PredatorGalta	NP	BT	FALSE	6.2	1.4	390.2096	64.8983	39.5395	90.52383	390.402	18.963144	0	1.3011172	0.209857613	209.4762	39.1124402	3	3	8	7	5	NA	NA	19.7585930673214	0.458102186198669	2.59129794977336	4.35466921820705
15	33	Predator	Pristi	PredatorPristi	NP	BT	FALSE	5.6	0.9	334.4978	212.2455	87.75444	68.30164	338.06776	39.91338	0	1.12676334	0.201207739	231.6984	0	6	4	4	3	0	NA	NA	18.3866190475574	0.448561856381035	2.52439326574808	6.31770369675565
16	35	Predator	Galta	PredatorGalta	P	BT	FALSE	4.9	0.9	111.087	104.57175	45.47865	107.3266	1337.704	22.64358	0.133467	4.459044	0.91000898	192.5399	29.9632	14	4	24	19	8	NA	NA	36.5746360200618	0.953943908204251	2.04566323843138	4.75852708303736
17	37	Predator	Galta	PredatorGalta	NP	BT	FALSE	5	0.8	317.227	64.1639	235.8361	273.1399	570.0409	63.29946	0	1.90012	0.380024	26.86008	0	5	6	4	9	0	NA	NA	23.8755293135042	0.616460866560076	2.50137014413102	7.95609577619576
18	39	Predator	Galta	PredatorGalta	NP	BT	FALSE	5.5	0.8	166.791	146.9131	118.6526	30.66388	932.97	38.06838	0	3.109902	0.565436727	269.3362	6.88686	11	7	12	7	3	NA	NA	30.5445576167015	0.751955269281358	2.22217261251401	6.16995786047198
19	43	Predator	Pristi	PredatorPristi	P	BT	FALSE	4.9	0.7	280.3752	246.65366	51.6446	29.6963	295.024	31.3453	0	0.983384	0.200690612	270.3037	0.34034	6	1	6	1	1	NA	NA	17.1762626901198	0.447985057786529	2.44773959638635	5.59868734615535
20	45	Predator	Galta	PredatorGalta	NP	BT	FALSE	5.1	0.7	136.10558	65.5918	82.3155	54.954742	772.263	27.023508	0	2.574296	0.504763922	245.0453	30.418542	7	5	13	8	4	NA	NA	27.7896203644454	0.710467396859279	2.13387593059299	5.19841398890085
21	47	Predator	Pristi	PredatorPristi	NP	BT	FALSE	5.9	1.3	462.6866	0	300	135.2819	65.26551	68.05718	0	0.21756692	0.036875749	164.7181	0	0	5	3	3	0	NA	NA	8.07870719855597	0.192030593916699	2.66528692195434	8.24967756945688
22	49	Predator	Pristi	PredatorPristi	NP	BT	FALSE	5.1	0.8	360.6456	0	0	119.49281	343.1181	8.484258	8.57524	1.1437664	0.224267922	171.9319	58.28494	0	0	16	7	10	NA	NA	18.5234473033504	0.473569342335418	2.55708063801679	2.91277496556119
23	51	Predator	Galta	PredatorGalta	NP	BT	FALSE	6	1.2	175.8128	223.6569	35.33526	180.4204	772.772	22.30194	1.9019	2.575912	0.429318667	117.67774	7.821142	14	5	19	16	9	NA	NA	27.7987769515135	0.655224134933993	2.24505049057281	4.72249298570151
24	53	Predator	Galta	PredatorGalta	NP	BT	FALSE	6.5	1.5	320.362	67.968	209.4761	207.2406	725.2003	50.7644	0	2.420801	0.372430923	92.72603	4.5045	9	12	15	18	1	NA	NA	26.9295432564312	0.610271188079529	2.50564099627286	7.12491403456912
25	55	Predator	Pristi	PredatorPristi	NP	BT	FALSE	5.6	1.1	501.2238	40.1135	0	49.4228	324.8019	5.189553	20.2536	1.0827316	0.193344929	230.3236	47.92658	3	0	19	4	20	NA	NA	18.0222612343734	0.439710051056375	2.7000316847548	2.27805904225505
26	57	Predator	Pristi	PredatorPristi	NP	BT	FALSE	5.2	1.1	211.6084	110.4171	121.64827	89.4961	925.5349	31.67298	0.233567	3.08503	0.593275	210.2704	13.540212	9	7	24	19	5	NA	NA	30.4226050824054	0.770243468002164	2.32553290344462	5.62787526514225
27	59	Predator	Pristi	PredatorPristi	NP	BT	FALSE	5.7	0.9	786.2078	300	0	300	18.92955	26.66326	0	0.06308912	0.011068267	0	0	5	0	0	5	0	NA	NA	4.35081026936363	0.105205831587417	2.8955373481589	5.16364793532634
28	61	Predator	Galta	PredatorGalta	NP	BT	FALSE	5.4	0.8	189.2454	55.8369	109.3286	125.47314	590.4781	30.280982	2.63596	1.968196	0.364480741	171.89102	26.4397024	4	2	15	9	10	NA	NA	24.2997551427993	0.603722403924188	2.27702533187675	5.50281582464832
29	63	Predator	Galta	PredatorGalta	NP	BT	FALSE	6.5	1.6	138.0326	66.46629	136.23673	178.898	797.263	36.40304	1.76843	2.65763	0.408866154	119.33362	19.105732	10	6	11	10	4	NA	NA	28.2358460117631	0.639426425791115	2.13998166848883	6.0334931838861
30	65	Predator	Pristi	PredatorPristi	NP	BT	FALSE	5.4	0.8	575.9992	0	300	137.4499	91.4052	58.0394	0	0.304676	0.056421481	162.55009	0	0	5	8	8	0	NA	NA	9.56060667531093	0.237532063098858	2.76042188023601	7.61835940344114
31	67	Predator	Galta	PredatorGalta	P	BT	FALSE	6.7	1.8	212.4404	29.42947	0	87.8545	485.2098	7.405908	0.300301	1.61727	0.241383582	211.8452	54.05404	2	0	9	5	8	NA	NA	22.027478294167	0.491308031686843	2.32723711047271	2.72137979708823
32	69	Predator	Pristi	PredatorPristi	P	BT	FALSE	6.2	1.3	274.342	53.9753	170.48276	136.0031	506.5087	41.81034	0.266933	1.6884764	0.272334903	163.7299	15.055	6	5	13	15	4	NA	NA	22.5057481546382	0.521857167240233	2.43829230039318	6.46609155518231
33	71	Predator	Pristi	PredatorPristi	NP	BT	FALSE	5.3	0.8	389.924	127.2473	172.7527	124.1908	329.7781	44.39934	0	1.09918	0.207392453	175.8092	0	4	6	10	9	0	NA	NA	18.1597935010286	0.455403615488503	2.59097996703407	6.66328297463045
34	73	Predator	Galta	PredatorGalta	NP	BT	FALSE	5.3	0.8	206.718	193.0264	0	98.5052	502.4314	15.2833	1.735067	1.6746912	0.315979472	199.7597	21.04772	7	0	16	11	9	NA	NA	22.4149815971372	0.562120513769067	2.31537829452917	3.90938614107126
35	75	Predator	Pristi	PredatorPristi	NP	BT	FALSE	5.1	0.7	564.5898	0	300	214.5546	87.15154	60.53462	0	0.29050838	0.056962427	85.4454	0	0	5	3	5	0	NA	NA	9.33549891543028	0.238668026765212	2.75173302782484	7.78039973266155
36	77	Predator	Galta	PredatorGalta	NP	BT	FALSE	6.4	1.3	93.33646	104.19021	91.89168	227.4934	650.619	30.87044	0	2.168744	0.33886625	72.50658	20.78365	8	4	8	11	6	NA	NA	25.5072342679484	0.582122195075914	1.97005132524401	5.55611734937267
37	79	Predator	Pristi	PredatorPristi	P	BT	FALSE	5.1	0.6	309.178	49.96999	250.03	232.9129	333.10069	58.42136	0	1.110346	0.217714902	67.0871	0	2	6	12	14	0	NA	NA	18.2510462713785	0.466599294898739	2.49020858350461	7.64338668392487
38	81	Predator	Galta	PredatorGalta	NP	BT	FALSE	6.2	1.3	218.43	106.0661	103.1364	125.252	768.527	30.59328	0	2.56181	0.413195161	174.748	18.159494	7	4	20	20	5	NA	NA	27.722319527774	0.64280258322443	2.33931228577126	5.53111923574244
39	83	Predator	Galta	PredatorGalta	NP	BT	FALSE	6.6	1.9	206.498	73.78053	63.49017	102.23555	485.2115	17.995088	0	1.6173392	0.245051394	197.7644	32.54588	9	2	9	12	7	NA	NA	22.0275168822997	0.495026659888132	2.31491584973009	4.24206176286956
40	85	Predator	Galta	PredatorGalta	NP	BT	FALSE	6.5	1.3	218.0432	37.9455	0	244.9118	282.4956	14.65512	0	0.9416352	0.144866954	55.0882	52.4109	2	0	3	6	6	NA	NA	16.8076054213561	0.380613917244233	2.33854254710426	3.82820062170205
41	87	Predator	Galta	PredatorGalta	NP	BT	FALSE	6	1.2	272.3876	15.596838	223.1421	151.88567	277.3538	53.159536	0	0.9245282	0.154088033	148.1143	12.252224	2	4	5	6	2	NA	NA	16.6539424761826	0.392540485810063	2.43518733314475	7.29105863369648
42	89	Predator	Galta	PredatorGalta	NP	BT	FALSE	6.5	1.2	323.2478	76.0761	53.31995	195.9961	311.315	21.70048	0	1.0380342	0.159697569	103.9705	34.1141	3	2	5	7	4	NA	NA	17.6441208338642	0.399621782439346	2.5095355777872	4.65837739991083
43	91	Predator	Pristi	PredatorPristi	NP	BT	FALSE	6.1	1.3	352.8594	0	300	251.4181	214.3193	69.96756	0	0.7143878	0.117112754	48.5819	0	0	5	2	7	0	NA	NA	14.6396482198173	0.342217407505813	2.54760169131459	8.36466137987665
44	92	Predator	Pristi	PredatorPristi	NP	BT	FALSE	5.1	0.8	322.2214	66.9336	198.43178	146.85345	439.3754	45.12384	3.003	1.464547	0.287166078	150.1435	6.32632	5	5	12	9	6	NA	NA	20.9612833576573	0.535878790399471	2.5081543802585	6.71742807925772
45	1	Predator	Galta	PredatorGalta	P	AT	FALSE	6.2	1.8	169.85454	151.23713	69.05007	201.9544	647.3953	44.90418	0.433766	2.1579154	0.348050871	97.61189	15.85582	9	5	9	12	3	fast_start	freeze	25.4439639207416	0.589958363785106	2.230077159511	6.70105812540079
46	5	Predator	Pristi	PredatorPristi	P	AT	FALSE	6.9	2.1	245.6408	86.92	84.1985	171.5377	1022.054	47.0053	0	3.406848	0.493746087	128.4623	25.77628	9	7	23	20	7	fast_start	freeze_curl_fastswim	31.9695792903191	0.702670681756397	2.39030050311747	6.85604113173193
47	7	Predator	Pristi	PredatorPristi	NP	AT	FALSE	5.6	1.6	180.40326	59.15892	184.2846	263.3301	475.890029	26.43292	6.37302	1.58624084	0.283257293	30.29689	10.03666	6	6	5	10	4	fast_start	freeze_curl_fastswim	21.8149038274295	0.532219215173597	2.25624438125037	5.14129555656937
48	11	Predator	Galta	PredatorGalta	P	AT	FALSE	6.2	1.9	301.4148	190.5044	99.35206	95.61491	183.5765	32.33472	0	0.6119372	0.098699548	204.3851	2.02869	5	3	9	7	2	freeze	slow	13.5490405564379	0.314164842081351	2.47916457312967	5.68636263352945
49	13	Predator	Galta	PredatorGalta	P	AT	FALSE	5.6	2	536.3818	0	283.8839	31.43132	69.91263	5.263078	16.1161	0.23302212	0.041611093	252.4526	0	0	6	6	2	0	fast_swim	freeze	8.36137727889371	0.203987972684666	2.7294740333599	2.29413992598534
50	15	Predator	Galta	PredatorGalta	P	AT	FALSE	5	0.9	156.9888	94.26064	166.60028	98.8514	556.2232	23.27486	9.87652	1.8541	0.37082	191.272	5.8525	7	8	14	13	1	fast_start	freeze	23.5843846644342	0.608949915838733	2.19586866978693	4.82440255368476
51	17	Predator	Galta	PredatorGalta	P	AT	FALSE	5.3	1.1	212.5162	87.20162	149.0683	112.9606	989.97	27.91646	6.03935	3.415972	0.644523019	171.9244	9.72302	9	12	20	17	4	fast_start	freeze_slow	31.4637887101983	0.802821909890357	2.32739204169194	5.28360293739036
52	19	Predator	Pristi	PredatorPristi	NP	AT	FALSE	6.3	1.7	297.617	69.5027	150.53632	156.6906	837.215	24.200494	34.26749	2.79072	0.442971429	109.04196	9.138706	8	14	22	22	3	fast_swim	freeze_curl_slow	28.9346677879667	0.665560988189662	2.47365773465384	4.91939976013334
53	21	Predator	Galta	PredatorGalta	NP	AT	FALSE	5.9	1.3	318.3222	71.85799	189.6036	156.2421	464.7498	20.299912	13.84714	1.5492036	0.262576881	129.9108	4.938258	4	10	16	10	2	fast_start	slow	21.5580564986735	0.51242256097873	2.50286692766057	4.50554236468818
54	23	Predator	Galta	PredatorGalta	NP	AT	FALSE	6.4	1.4	288.1342	63.41109	128.6283	151.1182	342.09446	39.376998	0	1.14108768	0.17829495	148.88182	21.592128	4	3	5	6	3	fast_start	freeze_curl	18.4957957384915	0.422249866785059	2.4595948097895	6.27510940143676
55	25	Predator	Pristi	PredatorPristi	P	AT	FALSE	5.8	1.7	302.4298	31.63154	238.0715	123.8235	589.2892	16.195552	10.31028	1.96435	0.338681034	165.8662	3.99732	3	8	16	16	1	freeze	freeze_slow	24.2752796070406	0.581963086458239	2.4806245822588	4.02436976432335
56	27	Predator	Pristi	PredatorPristi	NP	AT	FALSE	5.3	1.1	121.752	76.3428	83.21631	163.2637	830.5874	47.18468	1.53486	2.768936	0.522440755	135.20148	27.781206	7	6	21	20	6	fast_swim	freeze	28.8199132545537	0.722800632954897	2.08547610402901	6.86911056833416
57	29	Predator	Pristi	PredatorPristi	P	AT	FALSE	6.5	1.6	243.0436	53.5999	230.2791	201.3203	599.575	16.366838	0.639999	1.998586	0.307474769	98.039728	3.0962	2	7	7	7	1	fast_swim	fastswim	24.4862206148683	0.554504074827228	2.38568418940447	4.04559488827045
58	31	Predator	Galta	PredatorGalta	NP	AT	FALSE	6.2	1.4	334.816	64.27983	138.12078	0	253.86327	36.47146	0	0.84621146	0.136485719	300	19.5199	4	4	5	0	3	freeze	freeze_curl_slow	15.9330872714612	0.369439736628317	2.52480620363925	6.03916053769065
59	33	Predator	Pristi	PredatorPristi	NP	AT	FALSE	5.6	0.9	251.9688	85.1995	69.440947	122.760698	485.5461	48.5116	9.35998	1.618488	0.289015714	167.87928	27.19994	5	4	11	9	4	fast_swim	freeze	22.0351106191914	0.537601817333238	2.40134676765967	6.96502692026384
60	35	Predator	Galta	PredatorGalta	P	AT	FALSE	4.9	0.9	177.9796	62.46229	135.4214	205.7051	1259.979	37.48902	6.306289	4.201286	0.857405306	87.988567	19.162004	9	15	19	19	6	fast_start	freeze_curl_slow	35.496182893376	0.925961827506944	2.25037022638106	6.12282777807771
61	37	Predator	Galta	PredatorGalta	NP	AT	FALSE	5	0.8	513.2216	0	300	300	23.943078	12.89612	0	0.07980944	0.015961888	0	0	0	5	0	5	0	fast_swim	freeze	4.8931664594616	0.126340365679382	2.71030492627538	3.59111681792726
62	39	Predator	Galta	PredatorGalta	NP	AT	FALSE	5.5	0.8	499.802	0	0	0	4.37411	66.8575	0	0.228384	0.041524364	19.1789	19.1789	0	0	1	0	1	fast_swim	freeze	2.09143730482173	0.203775278186536	2.69879798966003	8.17664356566923
63	43	Predator	Pristi	PredatorPristi	P	AT	FALSE	4.9	0.7	257.5494	66.33287	217.6837	116.71627	495.9267	16.074712	6.821393	1.653068	0.337360816	176.4622	1.832422	4	8	13	9	1	freeze	freeze_curl	22.2694117569369	0.580827699064017	2.41086054246357	4.00932812326455
64	45	Predator	Galta	PredatorGalta	NP	AT	FALSE	5.1	0.7	276.3292	39.787533	254.0063	155.3412	356.3776	11.504204	6.20619	1.1879358	0.232928588	138.45256	0	3	6	10	7	0	fast_start	freeze_curl_slow	18.8779659921296	0.482626758479055	2.44142677970051	3.39178478090813
65	47	Predator	Pristi	PredatorPristi	NP	AT	FALSE	5.9	1.3	686.2496	0	0	300	15.64987	89.36852	0	0.0521668	0.008841831	0	60	0	0	0	5	5	fast_swim	fastswim	3.95599165823185	0.0940310108421684	2.83648210431739	9.45349247632852
66	49	Predator	Pristi	PredatorPristi	NP	AT	FALSE	5.1	0.8	553.2958	0.667331	298.9991	181.0147	1807.48	10.60594	0.033366	6.047432	1.18577098	118.65155	0	6	16	21	27	0	fast_swim	freeze_curl	42.5144681255687	1.08893111811537	2.74295737355096	3.25667621970622
67	51	Predator	Galta	PredatorGalta	NP	AT	FALSE	6	1.2	198.4346	82.716	130.8508	233.4201	809.91	30.78034	2.03537	2.699686	0.449947667	64.54457	16.879552	6	8	11	12	4	fast_start	slow_curl	28.4589177587624	0.670781385400639	2.2976174000709	5.54800324441145
68	53	Predator	Galta	PredatorGalta	NP	AT	FALSE	6.5	1.5	240.5794	34.63461	209.3761	277.5442	278.5684	22.152506	0	0.9285572	0.142854954	22.4558	11.197866	3	4	1	6	2	fast_swim	freeze_curl	16.6903684800546	0.377961577412308	2.38125843742883	4.70664487719224
69	55	Predator	Pristi	PredatorPristi	NP	AT	FALSE	5.6	1.1	815.7132	0	300	300	12.30862	6.459208	0	0.04102882	0.007326575	0	0	0	5	0	5	0	fast_swim	freeze_curl	3.50836429123317	0.0855954145968112	2.91153749018601	2.54149719653593
70	57	Predator	Pristi	PredatorPristi	NP	AT	FALSE	5.2	1.1	202.5732	90.04323	110.991	238.4585	675.058	36.08148	4.07074	2.250194	0.432729615	57.470766	18.978988	5	6	10	13	4	fast_swim	slow_curl	25.9818783000768	0.657821871785972	2.30658198859586	6.0067861623334
71	59	Predator	Pristi	PredatorPristi	NP	AT	FALSE	5.7	0.9	419.0734	29.5629	132.1121	288.6553	134.52133	43.9522	0	0.44832784	0.078654007	11.3447	27.665	1	3	1	6	3	fast_swim	freeze_curl	11.5983330698855	0.280453217132555	2.62229009557534	6.6296455410527
72	61	Predator	Galta	PredatorGalta	NP	AT	FALSE	5.4	0.8	276.2744	89.07	83.06915	225.1724	564.1031	38.18052	0	1.88036	0.348214815	70.35655	24.677938	6	7	10	8	5	fast_swim	freeze_curl	23.7508547214621	0.590097292825514	2.44134064440322	6.17903876019563
73	63	Predator	Galta	PredatorGalta	NP	AT	FALSE	6.5	1.6	195.3964	44.24415	137.73731	231.2982	527.0998	36.123994	3.73706	1.756996	0.270307077	68.70178	23.6037	4	5	9	10	4	fast_swim	freeze_curl	22.9586541417392	0.519910643284017	2.29091655797775	6.01032395133574
74	65	Predator	Pristi	PredatorPristi	NP	AT	FALSE	5.4	0.8	498.5476	26.76	197.0444	221.1401	149.5983	30.162194	0	0.49871372	0.092354393	78.8599	15.23912	1	4	2	4	2	fast_start	freeze_curl	12.231038386008	0.303898655804859	2.69770662991033	5.49201183538419
75	67	Predator	Galta	PredatorGalta	P	AT	FALSE	6.7	1.8	270.2006	56.55654	197.2438	140.5406	521.4937	16.402694	15.58225	1.739072	0.259562985	143.8772	6.12346	4	8	12	10	1	fast_swim	freeze_curl	22.8362365550894	0.509473242673254	2.43168630906943	4.05002395054647
76	69	Predator	Pristi	PredatorPristi	P	AT	FALSE	6.2	1.3	402.3806	57.85765	180.6331	174.8222	752.832	22.82643	0.867532	2.509486	0.404755806	124.3102	12.128356	5	7	16	15	4	fast_swim	freeze_curl_slow	27.4377841670934	0.63620421721331	2.60463703388671	4.77770133013775
77	71	Predator	Pristi	PredatorPristi	NP	AT	FALSE	5.3	0.8	388.2254	22.3891	237.1037	187.50751	284.6029	6.498592	40.5072	0.9490162	0.17905966	71.9853	0	1	9	6	7	0	fast_swim	fastswim	16.870177829531	0.423154416259597	2.58908394609349	2.54923361032291
78	73	Predator	Galta	PredatorGalta	NP	AT	FALSE	5.3	0.8	117.41586	97.4308	129.49605	254.2209	651.1494	30.58666	0	2.170528	0.409533585	45.77912	14.614622	7	6	11	10	4	slow	curl	25.5176292002216	0.639948111177774	2.06972676339599	5.53052077113901
79	75	Predator	Pristi	PredatorPristi	NP	AT	FALSE	5.1	0.7	479.0929	0	0	300	46.38844	81.204	0	0.15460376	0.030314463	0	60	0	0	0	5	5	fast_swim	freeze	6.81090596029633	0.174110490780998	2.68041973480373	9.01132620650257
80	77	Predator	Galta	PredatorGalta	NP	AT	FALSE	6.4	1.3	249.1518	52.519	100.6483	268.454	276.3998	46.12404	0	0.9213332	0.143958313	31.546089	29.36654	2	2	4	6	3	fast_start	freeze	16.6252759375597	0.37941838779901	2.39646402908381	6.79146817705862
81	79	Predator	Pristi	PredatorPristi	P	AT	FALSE	5.1	0.6	240.8246	5.70571	0	202.8695	118.59054	73.6028	0	0.3953056	0.077510902	97.13048	58.85886	1	0	3	4	6	fast_swim	freeze_curl	10.8899283744201	0.278407798022972	2.38170084761309	8.5792074226003
82	81	Predator	Galta	PredatorGalta	NP	AT	FALSE	6.2	1.3	271.0324	83.83039	161.18121	153.2866	979.015	24.758468	0.1001	3.265638	0.526715806	146.5799	10.970958	11	13	19	15	3	fast_start	freeze_curl_slow	31.2892153944454	0.725751890111214	2.43302121080108	4.97578817877128
83	83	Predator	Galta	PredatorGalta	NP	AT	FALSE	6.6	1.9	396.508725	0	196.5165	196.5165	95.805038	5.8452275	0	0.40965455	0.062068871	0	0	0	4	0	4	0	fast_swim	freeze	9.78800480179694	0.249136249871431	2.59825274821772	2.41769053023748
84	85	Predator	Galta	PredatorGalta	NP	AT	FALSE	6.5	1.3	590.6778	0	297.0971	286.7555	158.7662	6.203088	2.90289	0.5292386	0.081421323	10.341567	0	0	6	2	6	0	fast_swim	freeze_curl	12.600246029344	0.285344218445021	2.77135064866602	2.49059992772826
85	87	Predator	Galta	PredatorGalta	NP	AT	FALSE	6	1.2	187.8098	116.36891	120.2678	194.9756	818.844	29.21868	0	2.729454	0.454909	105.0244	12.67264	9	6	19	19	3	slow	curl	28.6154503721329	0.674469421100764	2.27371825020314	5.40543060264397
86	89	Predator	Galta	PredatorGalta	NP	AT	FALSE	6.5	1.2	412.2942	0	0	239.306	128.6411	71.48382	0	0.4288264	0.065973292	60.694	60	0	0	2	5	5	slow	freeze	11.3420059954137	0.256852665939055	2.61520722535263	8.45481046505479
87	91	Predator	Pristi	PredatorPristi	NP	AT	FALSE	6.1	1.3	386.0736	22.5225	208.4751	144.0107	291.38	5.9816292	69.00233	0.9712912	0.159228066	86.987	0	1	8	9	7	0	fast_start	freeze_curl	17.0698564727416	0.399033915851773	2.58667010525959	2.44573694415405
88	92	Predator	Pristi	PredatorPristi	NP	AT	FALSE	5.1	0.8	297.8838	31.7984	228.0414	300	208.8275	19.797584	0	0.6961114	0.136492431	0	8.03204	2	4	0	5	1	fast_swim	freeze_curl	14.4508650260114	0.369448820542169	2.47404688535028	4.44944760616416
