# Supplementary material for: Interplay between antipredator behavior, parasitism, and gut microbiome in wild stickleback populations
Source: NPJ Biofilms Microbiomes. 2025 Jul 19;11:138. doi: 10.1038/s41522-025-00758-y (PMC12276351; doi:10.1038/s41522-025-00758-y)
Supplement: Supplementary file 2 — Supplementary data [file 41522_2025_758_MOESM2_ESM.zip › Supplementary Data 4_metadata_for_microbiome_behavior_analysis.xlsx]

## Sheet: Supp_file_S1_metadata_for_micro
Video_nb	SampleID	Seq_ID	Treatment	Population	Parasite	Sex	length_cm	weight_g	Ext.date	DNA.ng.ul	Blank	Reads.sequenced	Reads.P5.unmapped	Reads.P5.host	Bracken.readct.total	Vang_BT	Middle_Duration_BT	Start_Duration_BT	Border_duration_BT	Dtot_BT	Dist_to_Pred_BT	Pred_duration_BT	Vel_BT	VelBL_BT	Center_Duration_BT	OpStart_Duration_BT	Middle_Freq_BT	Start_Freq_BT	Center_Freq_BT	Border_Freq_BT	OpStart_freq_BT	Vang_AT	Middle_Duration_AT	Start_Duration_AT	Border_duration_AT	Dtot_AT	Dist_to_Pred_AT	Pred_duration_AT	Vel_AT	VelBL_AT	Center_Duration_AT	OpStart_Duration_AT	Middle_Freq_AT	Start_Freq_AT	Center_Freq_AT	Border_Freq_AT	OpStart_freq_AT	Latency.time_AT	ENA_sample_accession
NA	bk01	bk01_S63	blank neg	blank	blank		NA	NA	22_04_2020	0.01	TRUE	8789	1235	327	694	NA	NA	NA	NA	NA	NA	NA	NA	NA	NA	NA	NA	NA	NA	NA	NA	NA	NA	NA	NA	NA	NA	NA	NA	NA	NA	NA	NA	NA	NA	NA	NA	NA	ERS21366661
NA	bk02	bk02_S64	blank neg	blank	blank		NA	NA	23_04_2020	0.01	TRUE	56878	177	170	113	NA	NA	NA	NA	NA	NA	NA	NA	NA	NA	NA	NA	NA	NA	NA	NA	NA	NA	NA	NA	NA	NA	NA	NA	NA	NA	NA	NA	NA	NA	NA	NA	NA	ERS21366662
NA	bk03	bk03_S65	blank neg	blank	blank		NA	NA	30_04_2020	0.01	TRUE	19852	517	373	311	NA	NA	NA	NA	NA	NA	NA	NA	NA	NA	NA	NA	NA	NA	NA	NA	NA	NA	NA	NA	NA	NA	NA	NA	NA	NA	NA	NA	NA	NA	NA	NA	NA	ERS21366663
NA	bk04	bk04_S66	blank neg	blank	blank		NA	NA	13_05_2020	0.01	TRUE	17042	641	1033	341	NA	NA	NA	NA	NA	NA	NA	NA	NA	NA	NA	NA	NA	NA	NA	NA	NA	NA	NA	NA	NA	NA	NA	NA	NA	NA	NA	NA	NA	NA	NA	NA	NA	ERS21366664
NA	bk05	bk05_S67	blank neg	blank	blank		NA	NA	14_05_2020	0.01	TRUE	3912	425	1039	237	NA	NA	NA	NA	NA	NA	NA	NA	NA	NA	NA	NA	NA	NA	NA	NA	NA	NA	NA	NA	NA	NA	NA	NA	NA	NA	NA	NA	NA	NA	NA	NA	NA	ERS21366665
NA	bk06	bk06_S68	blank neg	blank	blank		NA	NA	15_05_2020	0.1	TRUE	855954	9281	656013	722	NA	NA	NA	NA	NA	NA	NA	NA	NA	NA	NA	NA	NA	NA	NA	NA	NA	NA	NA	NA	NA	NA	NA	NA	NA	NA	NA	NA	NA	NA	NA	NA	NA	ERS21366666
1	st01	st01_S1	Predator-exposed	Galta	P	FEMALE	6.2	1.8	22_04_2020	31.6	FALSE	13573102	124271	10177595	10154	287.465	164.465	29.8965	165.778	348.101	24.1169	2.83616	1.16037	0.187157	131.386	20.5605	8	1	9	7	8	169.855	151.237	69.0501	201.954	647.395	44.9042	0.433766	2.15792	0.348051	97.6119	15.8558	9	5	9	12	3	15	ERS21366599
3	st03	st03_S2	Non-exposed	Galta	P	FEMALE	7.2	1.7	22_04_2020	31.5	FALSE	9845614	152397	7617265	35860	106.712	52.5191	113.299	169.889	1313.21	NA	NA	4.37738	0.60797	130.111	134.182	12	8	22	24	7	89.1259	53.1864	55.4219	216.549	1342.18	NA	NA	6.14341	0.853251	25.9446	133.886	13	6	10	8	12	NA	ERS21366600
4	st04	st04_S3	Non-exposed	Pristi	NP	FEMALE	6	1.6	22_04_2020	140.2	FALSE	9551412	167783	7122272	9234	299.859	31.0643	0	188.022	531.028	NA	NA	1.77097	0.295162	111.978	268.936	2	0	10	11	7	313.913	21.4213	115.315	146.364	493.317	NA	NA	1.67967	0.279945	93.9603	103.588	3	3	4	12	16	NA	ERS21366601
7	st07	st07_S4	Predator-exposed	Pristi	NP	FEMALE	5.6	1.6	22_04_2020	21.4	FALSE	19384166	276597	14576914	25669	254.156	144.878	83.7031	195.228	990.497	32.7058	3.28453	3.30153	0.589559	101.488	13.6269	11	9	8	10	6	180.403	59.1589	184.285	263.33	475.89	26.4329	6.37302	1.58624	0.283257	30.2969	10.0367	6	6	5	10	4	8	ERS21366602
8	st08	st08_S5	Non-exposed	Pristi	NP	FEMALE	5.7	1.1	22_04_2020	42.5	FALSE	16042166	190984	12329554	13595	235.743	91.8917	107.026	146.562	1106.15	NA	NA	3.68721	0.646878	153.438	101.083	11	5	23	23	9	163.628	47.414	116.616	228.212	1514.99	NA	NA	5.50442	0.965687	46.4463	110.628	12	8	7	12	17	NA	ERS21366603
11	st11	st11_S6	Predator-exposed	Galta	P	FEMALE	6.2	1.9	22_04_2020	56.4	FALSE	15195077	179422	11608837	20036	310.596	38.4145	261.586	72.9728	183.265	60.2235	0	0.610891	0.0985308	227.027	0	1	5	5	4	0	301.415	190.504	99.3521	95.6149	183.577	32.3347	0	0.611937	0.0986995	204.385	2.02869	5	3	9	7	2	27	ERS21366604
12	st12	st12_S7	Non-exposed	Galta	NP	FEMALE	5.5	2.4	22_04_2020	29.9	FALSE	16461525	153127	12810690	11977	285.027	43.8753	98.1645	250.284	576.168	NA	NA	1.9212	0.349309	49.7162	157.96	6	3	14	17	5	328.969	57.9911	154.554	166.764	424.019	NA	NA	1.73148	0.314815	80.8139	35.0323	5	4	4	12	12	NA	ERS21366605
13	st13	st13_S8	Predator-exposed	Galta	P	FEMALE	5.6	2	23_04_2020	22.3	FALSE	14752548	140919	11193181	14117	221.845	161.068	56.0893	70.8638	493.662	27.8684	0	1.6455	0.29384	229.136	16.5685	6	2	10	8	2	536.382	0	283.884	31.4313	69.9126	5.26308	16.1161	0.233022	0.0416111	252.453	0	0	6	6	2	0	180	ERS21366606
14	st14	st14_S9	Non-exposed	Galta	P	FEMALE	5.7	1.3	23_04_2020	64.3	FALSE	13015152	135835	9496882	12206	120.722	142.276	47.6809	183.383	1154.93	NA	NA	3.85243	0.675864	116.55	109.976	10	3	30	30	7	163.952	65.7304	89.9563	158.591	955.621	NA	NA	3.42875	0.601535	114.346	117.25	8	4	4	24	22	NA	ERS21366607
15	st15	st15_S10	Predator-exposed	Galta	P	FEMALE	5	0.9	23_04_2020	30.8	FALSE	10355069	94189	8105781	7487	216.264	226.34	0	37.819	334.044	16.7793	0.600599	1.1135	0.222699	261.58	14.6118	5	0	8	3	6	156.989	94.2606	166.6	98.8514	556.223	23.2749	9.87652	1.8541	0.37082	191.272	5.8525	7	8	14	13	1	5	ERS21366608
16	st16	st16_S11	Non-exposed	Galta	P	FEMALE	5.9	1.3	23_04_2020	50.6	FALSE	10348554	113150	8016441	10011	367.719	0	300	261.762	347.736	NA	NA	1.15911	0.196459	38.2381	0	0	5	5	8	0	401.714	5.37202	166.131	239.337	310.977	NA	NA	1.10378	0.187081	25.3253	93.1596	1	3	3	6	11	NA	ERS21366609
17	st17	st17_S12	Predator-exposed	Galta	P	FEMALE	5.3	1.1	23_04_2020	168.7	FALSE	11095690	116963	8519904	10891	194.41	64.6525	105.418	117.285	974.266	33.4523	1.2012	3.24758	0.612751	181.514	25.7457	8	5	18	16	6	212.516	87.2016	149.068	112.961	989.97	27.9165	6.03935	3.41597	0.644523	171.924	9.72302	9	12	20	17	4	7	ERS21366610
18	st18	st18_S13	Non-exposed	Pristi	NP	FEMALE	5	0.8	23_04_2020	118.5	FALSE	10258812	119430	7477482	9357	215.418	125.388	85.8523	115.144	897.607	NA	NA	2.99205	0.598409	184.856	88.7601	8	6	22	18	4	235.99	74.6118	100.467	175.613	892.642	NA	NA	3.13325	0.626649	107.374	107.908	9	4	7	18	18	NA	ERS21366611
19	st19	st19_S14	Predator-exposed	Pristi	NP	FEMALE	6.3	1.7	23_04_2020	141.9	FALSE	18265633	215426	13735352	19079	252.687	156.357	36.4697	33.7337	1168.06	21.6062	4.57122	3.89374	0.618055	261.695	20.5205	10	2	64	13	55	297.617	69.5027	150.536	156.691	837.215	24.2005	34.2675	2.79072	0.442971	109.042	9.13871	8	14	22	22	3	18	ERS21366612
20	st20	st20_S15	Non-exposed	Galta	P	FEMALE	5.6	1.4	23_04_2020	35.7	FALSE	18349381	169449	14399268	13492	108.27	86.5383	152.935	256.775	1391.11	NA	NA	4.63693	0.828023	43.2252	60.5271	14	10	12	16	4	169.984	60.8607	139.423	199.666	949.131	NA	NA	3.58065	0.639401	60.2446	59.6261	8	6	3	20	16	NA	ERS21366613
21	st21	st21_S16	Predator-exposed	Galta	NP	FEMALE	5.9	1.3	23_04_2020	61.5	FALSE	24198056	233245	18803322	19329	141.192	27.9612	127.32	142.502	641.89	37.4865	1.93526	2.13953	0.362632	155.563	28.5567	3	3	14	8	9	318.322	71.858	189.604	156.242	464.75	20.2999	13.8471	1.5492	0.262577	129.911	4.93826	4	10	16	10	2	38	ERS21366614
22	st22	st22_S17	Non-exposed	Galta	NP	FEMALE	6.4	1.7	23_04_2020	17.8	FALSE	13707933	133801	10799469	10509	106.67	134.616	107.159	148.249	1539.43	NA	NA	5.13366	0.802134	151.751	58.2247	13	9	32	37	6	359.177	80.398	96.8632	148.299	1056.35	NA	NA	3.58743	0.560536	91.8249	62.8627	10	11	3	19	19	NA	ERS21366615
23	st23	st23_S18	Predator-exposed	Galta	P	FEMALE	6.4	1.4	23_04_2020	25.6	FALSE	9776264	107550	7494546	7781	324.848	55.8574	48.4483	69.9716	357.184	19.3331	0.166833	1.19059	0.186029	229.862	39.1055	4	3	10	5	6	288.134	63.4111	128.628	151.118	342.094	39.377	0	1.14109	0.178295	148.882	21.5921	4	3	5	6	3	40	ERS21366616
24	st24	st24_S19	Non-exposed	Pristi	NP	FEMALE	5.2	1.2	30_04_2020	127.3	FALSE	9200984	101891	6659561	7706	251.144	122.923	49.7386	94.8502	1049.8	NA	NA	3.49928	0.672938	205.15	127.339	11	4	32	32	8	210.94	96.2959	66.2771	117.795	1216.45	NA	NA	4.09608	0.787708	179.579	134.801	12	7	8	26	24	NA	ERS21366617
26	st26	st26_S20	Non-exposed	Pristi	NP	FEMALE	6.5	1.7	30_04_2020	36.6	FALSE	9186172	96661	6498800	9061	192.051	111.665	44.0907	125.212	1146.09	NA	NA	3.82023	0.587728	174.788	144.244	12	5	27	27	7	225.133	39.94	57.3773	152.719	869.683	NA	NA	3.25675	0.501038	115.536	170.938	7	2	5	23	24	NA	ERS21366618
28	st28	st28_S21	Non-exposed	Pristi	NP	FEMALE	5.4	0.8	30_04_2020	14.3	FALSE	11757566	110499	9044066	9982	282.353	183.951	58.8588	79.1123	569.121	NA	NA	1.89703	0.351302	220.888	57.1903	10	3	19	16	2	387.094	119.871	101.501	83.4498	420.501	NA	NA	1.88285	0.348676	179.564	41.6415	6	4	4	14	11	NA	ERS21366619
30	st30	st30_S22	Non-exposed	Galta	NP	FEMALE	6	1.1	30_04_2020	94.7	FALSE	10851936	125908	8441165	9290	214.294	72.8396	130.531	151.939	666.718	NA	NA	2.22241	0.370402	148.061	96.63	6	4	16	14	3	223.612	76.3297	104.004	117.985	698.896	NA	NA	2.72243	0.453739	152.706	90.3569	8	4	5	10	13	NA	ERS21366620
31	st31	st31_S23	Predator-exposed	Galta	NP	FEMALE	6.2	1.4	30_04_2020	99.9	FALSE	9593376	86482	7293199	7027	390.21	64.8983	39.5395	90.5238	390.402	18.9631	0	1.30112	0.209858	209.476	39.1124	3	3	8	7	5	334.816	64.2798	138.121	0	253.863	36.4715	0	0.846211	0.136486	300	19.5199	4	4	5	0	3	23	ERS21366621
33	st33	st33_S24	Predator-exposed	Pristi	NP	FEMALE	5.6	0.9	30_04_2020	116.6	FALSE	9415131	88590	7125259	7795	334.498	212.245	87.7544	68.3016	338.068	39.9134	0	1.12676	0.201208	231.698	0	6	4	4	3	0	251.969	85.1995	69.4409	122.761	485.546	48.5116	9.35998	1.61849	0.289016	167.879	27.1999	5	4	11	9	4	27	ERS21366622
34	st34	st34_S25	Non-exposed	Galta	NP	FEMALE	5.5	0.9	30_04_2020	142.7	FALSE	8517437	82526	6691535	6392	301.437	92.6926	168.702	144.144	557.561	NA	NA	1.85861	0.337928	155.856	38.6053	9	4	14	14	1	295.032	72.9061	32.6994	151.918	435.435	NA	NA	1.77277	0.322323	101.201	147.514	4	1	8	12	10	NA	ERS21366623
35	st35	st35_S26	Predator-exposed	Galta	P	FEMALE	4.9	0.9	30_04_2020	14.5	FALSE	8161043	94791	6355846	8191	111.087	104.572	45.4787	107.327	1337.7	22.6436	0.133467	4.45904	0.910009	192.54	29.9632	14	4	24	19	8	177.98	62.4623	135.421	205.705	1259.98	37.489	6.30629	4.20129	0.857405	87.9886	19.162	9	15	19	19	6	2	ERS21366624
39	st39	st39_S27	Predator-exposed	Galta	NP	FEMALE	5.5	0.8	30_04_2020	17.7	FALSE	9480746	86398	7408522	6887	166.791	146.913	118.653	30.6639	932.97	38.0684	0	3.1099	0.565437	269.336	6.88686	11	7	12	7	3	499.802	0	0	0	4.37411	66.8575	0	0.228384	0.0415244	19.1789	19.1789	0	0	1	0	1	NA	ERS21366625
40	st40	st40_S28	Non-exposed	Pristi	NP	FEMALE	5.1	0.7	13_05_2020	154.4	FALSE	9202102	95177	7185957	7754	245.722	135.803	82.8162	127.294	949.54	NA	NA	3.16514	0.620616	172.706	81.3814	10	6	22	19	5	248.021	106.84	38.2048	161.628	907.598	NA	NA	3.20707	0.628838	119.953	136.536	10	4	7	15	19	NA	ERS21366626
42	st42	st42_S29	Non-exposed	Pristi	NP	FEMALE	5	0.7	13_05_2020	160.9	FALSE	10593193	100112	8304654	8571	260.607	79.3727	79.0458	80.754	748.013	NA	NA	2.49345	0.49869	219.246	141.582	7	4	16	16	5	290.001	84.8916	102.97	124.625	692.911	NA	NA	2.35937	0.471875	165.205	101.969	9	4	5	20	18	NA	ERS21366627
44	st44	st44_S30	Non-exposed	Galta	NP	FEMALE	5.8	0.8	13_05_2020	260.7	FALSE	10736401	94756	8361939	7499	163.366	180.295	72.8247	164.231	740.729	NA	NA	2.46911	0.425709	135.769	46.88	11	6	23	22	3	129.797	102.754	98.5315	154.805	794.011	NA	NA	2.8637	0.493742	90.557	44.0773	8	5	2	13	13	NA	ERS21366628
47	st47	st47_S31	Predator-exposed	Pristi	NP	FEMALE	5.9	1.3	13_05_2020	219	FALSE	9570021	101405	7449753	7079	462.687	0	300	135.282	65.2655	68.0572	0	0.217567	0.0368757	164.718	0	0	5	3	3	0	686.25	0	0	300	15.6499	89.3685	0	0.0521668	0.00884183	0	60	0	0	0	5	5	566	ERS21366629
48	st48	st48_S32	Non-exposed	Pristi	NP	FEMALE	4.9	0.7	13_05_2020	206	FALSE	9093549	191955	7045351	13215	204.062	109.877	109.943	164.298	523.256	NA	NA	1.74418	0.355956	135.702	80.1802	7	3	13	12	3	213.272	86.3865	146.313	133.1	555.113	NA	NA	1.90541	0.38886	157.691	58.0914	6	6	3	12	10	NA	ERS21366630
49	st49	st49_S33	Predator-exposed	Pristi	NP	FEMALE	5.1	0.8	13_05_2020	254.3	FALSE	9150445	170604	7102225	16478	360.646	0	0	119.493	343.118	8.48426	8.57524	1.14377	0.224268	171.932	58.2849	0	0	16	7	10	553.296	0.667331	298.999	181.015	1807.48	10.6059	0.033366	6.04743	1.18577	118.652	0	6	16	21	27	0	10	ERS21366631
51	st51	st51_S34	Predator-exposed	Galta	NP	FEMALE	6	1.2	13_05_2020	247.2	FALSE	10370628	93484	8107668	7384	175.813	223.657	35.3353	180.42	772.772	22.3019	1.9019	2.57591	0.429319	117.678	7.82114	14	5	19	16	9	198.435	82.716	130.851	233.42	809.91	30.7803	2.03537	2.69969	0.449948	64.5446	16.8796	6	8	11	12	4	18	ERS21366632
52	st52	st52_S35	Non-exposed	Galta	NP	FEMALE	5.9	1	13_05_2020	242.9	FALSE	8394993	75365	6573638	5937	264.184	48.9155	118.437	224.992	308.528	NA	NA	1.02843	0.17431	75.0082	132.648	2	2	5	8	3	210.755	85.9523	129.496	158.309	665.692	NA	NA	2.53526	0.429705	102.802	45.6634	6	8	1	13	14	NA	ERS21366633
53	st53	st53_S36	Predator-exposed	Galta	NP	FEMALE	6.5	1.5	13_05_2020	253.6	FALSE	8888404	79958	6349921	6503	320.362	67.968	209.476	207.241	725.2	50.7644	0	2.4208	0.372431	92.726	4.5045	9	12	15	18	1	240.579	34.6346	209.376	277.544	278.568	22.1525	0	0.928557	0.142855	22.4558	11.1979	3	4	1	6	2	50	ERS21366634
54	st54	st54_S37	Non-exposed	Pristi	NP	FEMALE	5.6	1	13_05_2020	263.8	FALSE	11276572	221145	8773608	11207	361.804	8.47512	291.525	267.634	435.661	NA	NA	1.45226	0.259331	32.3656	0	1	6	1	6	0	318.588	7.10709	277.495	277.661	357.404	NA	NA	1.27895	0.228384	6.94025	0	1	6	0	1	6	NA	ERS21366635
55	st55	st55_S38	Predator-exposed	Pristi	NP	FEMALE	5.6	1.1	13_05_2020	219.1	FALSE	10180957	92610	7976171	7432	501.224	40.1135	0	49.4228	324.802	5.18955	20.2536	1.08273	0.193345	230.324	47.9266	3	0	19	4	20	815.713	0	300	300	12.3086	6.45921	0	0.0410288	0.00732658	0	0	0	5	0	5	0	52	ERS21366636
56	st56	st56_S39	Non-exposed	Pristi	NP	FEMALE	5.2	0.9	13_05_2020	201.7	FALSE	7315750	68799	5721068	5455	119.3	136.657	77.5241	125.038	546.481	NA	NA	1.82181	0.350348	174.962	85.8191	5	5	15	13	4	110.933	68.0013	149.369	166.386	653.543	NA	NA	2.21641	0.426232	130.464	79.4795	6	4	4	17	15	NA	ERS21366637
57	st57	st57_S40	Predator-exposed	Pristi	NP	FEMALE	5.2	1.1	13_05_2020	127.9	FALSE	9556731	105535	7413515	9524	211.608	110.417	121.648	89.4961	925.535	31.673	0.233567	3.08503	0.593275	210.27	13.5402	9	7	24	19	5	202.573	90.0432	110.991	238.458	675.058	36.0815	4.07074	2.25019	0.43273	57.4708	18.979	5	6	10	13	4	18	ERS21366638
59	st59	st59_S41	Predator-exposed	Pristi	NP	FEMALE	5.7	0.9	14_05_2020	12.8	FALSE	10079494	135094	7855623	9068	786.208	300	0	300	18.9295	26.6633	0	0.0630891	0.0110683	0	0	5	0	0	5	0	419.073	29.5629	132.112	288.655	134.521	43.9522	0	0.448328	0.078654	11.3447	27.665	1	3	1	6	3	61	ERS21366639
60	st60	st60_S42	Non-exposed	Galta	NP	FEMALE	5	0.8	14_05_2020	34.6	FALSE	10618282	97227	8080679	7670	231.457	185.753	67.9011	156.256	1084.96	NA	NA	3.61661	0.723321	143.744	46.3462	12	7	24	21	6	228.53	113.972	96.8632	224.49	975.983	NA	NA	3.28446	0.656892	72.9307	86.5864	8	4	5	14	15	NA	ERS21366640
61	st61	st61_S43	Predator-exposed	Galta	NP	FEMALE	5.4	0.8	14_05_2020	36.1	FALSE	9696972	251026	7385674	20793	189.245	55.8369	109.329	125.473	590.478	30.281	2.63596	1.9682	0.364481	171.891	26.4397	4	2	15	9	10	276.274	89.07	83.0691	225.172	564.103	38.1805	0	1.88036	0.348215	70.3565	24.6779	6	7	10	8	5	125	ERS21366641
62	st62	st62_S44	Non-exposed	Galta	NP	FEMALE	5.7	1.1	14_05_2020	46.7	FALSE	14093344	134090	10958498	10552	172.708	155.022	111.044	217.039	1014.9	NA	NA	3.38304	0.593516	82.9613	33.9338	12	7	21	23	2	180.272	104.048	122.822	202.413	827.377	NA	NA	3.17893	0.557707	59.8263	35.3686	10	6	2	11	13	NA	ERS21366642
63	st63	st63_S45	Predator-exposed	Galta	NP	FEMALE	6.5	1.6	14_05_2020	47.7	FALSE	8645805	79944	6813720	6612	138.033	66.4663	136.237	178.898	797.263	36.403	1.76843	2.65763	0.408866	119.334	19.1057	10	6	11	10	4	195.396	44.2441	137.737	231.298	527.1	36.124	3.73706	1.757	0.270307	68.7018	23.6037	4	5	9	10	4	38	ERS21366643
64	st64	st64_S46	Non-exposed	Pristi	NP	FEMALE	5.6	0.8	14_05_2020	23.7	FALSE	10257707	215025	7822549	20198	115.886	107.741	88.7554	149.883	619.269	NA	NA	2.06446	0.368654	150.117	103.504	8	3	14	15	4	125.512	72.359	116.784	94.2942	572.559	NA	NA	2.64222	0.471825	155.976	61.1279	8	4	4	11	8	NA	ERS21366644
65	st65	st65_S47	Predator-exposed	Pristi	NP	FEMALE	5.4	0.8	14_05_2020	23.8	FALSE	7847107	72363	6161042	5926	575.999	0	300	137.45	91.4052	58.0394	0	0.304676	0.0564215	162.55	0	0	5	8	8	0	498.548	26.76	197.044	221.14	149.598	30.1622	0	0.498714	0.0923544	78.8599	15.2391	1	4	2	4	2	21	ERS21366645
66	st66	st66_S48	Non-exposed	Galta	NP	FEMALE	5.7	0.9	14_05_2020	27.3	FALSE	12547914	230632	9725790	15065	113.474	96.8308	69.7362	129.901	741.199	NA	NA	2.47068	0.433453	170.099	133.433	7	3	15	17	5	187.152	95.1323	141.541	137.337	653.08	NA	NA	2.17764	0.382042	162.6	63.2631	9	5	2	15	15	NA	ERS21366646
67	st67	st67_S49	Predator-exposed	Galta	P	FEMALE	6.7	1.8	14_05_2020	44	FALSE	10089075	266206	7667203	66166	212.44	29.4295	0	87.8545	485.21	7.40591	0.300301	1.61727	0.241384	211.845	54.054	2	0	9	5	8	270.201	56.5565	197.244	140.541	521.494	16.4027	15.5823	1.73907	0.259563	143.877	6.12346	4	8	12	10	1	36	ERS21366647
68	st68	st68_S50	Non-exposed	Pristi	NP	FEMALE	5.2	0.7	14_05_2020	12.4	FALSE	9387527	89140	7321725	7217	823.616	0	300	300	15.6047	NA	NA	0.0520147	0.0100028	0	0	0	5	0	5	0	775.33	0	293.73	293.73	17.7416	NA	NA	0.0601188	0.0115613	0	0	0	5	0	0	5	NA	ERS21366648
70	st70	st70_S51	Non-exposed	Pristi	NP	FEMALE	5.3	0.8	14_05_2020	49.7	FALSE	11331446	127340	8899835	9944	158.963	189.89	110.11	95.8626	264.647	NA	NA	0.882253	0.166463	204.137	0	4	3	9	7	0	132.199	88.6553	20.2202	89.6563	421.103	NA	NA	1.53191	0.28904	184.318	165.098	6	2	4	14	12	NA	ERS21366649
72	st72	st72_S52	Non-exposed	Galta	NP	FEMALE	5.3	0.8	14_05_2020	24.6	FALSE	13614625	114151	9015936	8640	113.99	86.8869	152.919	245.719	458.752	NA	NA	1.52905	0.288499	54.281	60.1936	5	4	8	12	2	130.029	105.305	133.16	208.942	472.571	NA	NA	1.58373	0.298817	88.9288	59.3927	3	4	3	9	11	NA	ERS21366650
73	st73	st73_S53	Predator-exposed	Galta	NP	FEMALE	5.3	0.8	14_05_2020	26.1	FALSE	10603429	97608	8316360	7910	206.718	193.026	0	98.5052	502.431	15.2833	1.73507	1.67469	0.315979	199.76	21.0477	7	0	16	11	9	117.416	97.4308	129.496	254.221	651.149	30.5867	0	2.17053	0.409534	45.7791	14.6146	7	6	11	10	4	6	ERS21366651
74	st74	st74_S54	Non-exposed	Pristi	NP	FEMALE	4.8	0.6	14_05_2020	21.1	FALSE	8661351	83960	6818327	7880	90.1748	167.734	73.1397	110.844	774.299	NA	NA	2.58129	0.537768	189.156	59.1258	9	3	19	18	3	123.346	58.7387	168.569	175.309	687.541	NA	NA	2.31803	0.482923	116.93	64.9316	5	5	4	16	16	NA	ERS21366652
75	st75	st75_S55	Predator-exposed	Pristi	NP	FEMALE	5.1	0.7	14_05_2020	13.7	FALSE	8386638	80093	6626215	6576	564.59	0	300	214.555	87.1515	60.5346	0	0.290508	0.0569624	85.4454	0	0	5	3	5	0	479.093	0	0	300	46.3884	81.204	0	0.154604	0.0303145	0	60	0	0	0	5	5	295	ERS21366653
77	st77	st77_S56	Predator-exposed	Galta	NP	FEMALE	6.4	1.3	14_05_2020	45.6	FALSE	21724927	216972	16684745	16882	93.3365	104.19	91.8917	227.493	650.619	30.8704	0	2.16874	0.338866	72.5066	20.7837	8	4	8	11	6	249.152	52.519	100.648	268.454	276.4	46.124	0	0.921333	0.143958	31.5461	29.3665	2	2	4	6	3	89	ERS21366654
82	st82	st82_S57	Non-exposed	Galta	NP	FEMALE	6.6	1.6	15_05_2020	231.8	FALSE	9334633	84609	7281013	6880	112.88	66.3995	126.527	225.592	1122.96	NA	NA	3.74324	0.567157	74.4075	107.073	9	7	17	20	5	103.6	66.1994	117.101	238.089	1108.87	NA	NA	3.82568	0.579648	51.7515	106.54	9	6	6	7	12	NA	ERS21366655
84	st84	st84_S58	Non-exposed	Galta	NP	FEMALE	6.5	1.5	15_05_2020	207.4	FALSE	10304393	92920	8147135	7534	210.822	175.861	106.755	43.043	198.879	NA	NA	0.662923	0.101988	256.957	17.384	5	2	8	3	1	209.256	104.037	180.565	127.227	184.306	NA	NA	0.640696	0.0985686	157.375	0	3	4	0	8	8	NA	ERS21366656
86	st86	st86_S59	Non-exposed	Galta	NP	FEMALE	6.7	1.5	15_05_2020	231.9	FALSE	10110107	90598	7915218	7081	180.095	36.8034	207.274	264.69	431.788	NA	NA	1.43925	0.214814	35.3105	55.9225	2	5	4	8	2	226.725	80.9474	158.382	189.255	540.141	NA	NA	1.81208	0.27046	108.766	58.6918	5	5	3	8	9	NA	ERS21366657
87	st87	st87_S60	Predator-exposed	Galta	NP	FEMALE	6	1.2	15_05_2020	213.9	FALSE	13873493	125728	10802141	10100	272.388	15.5968	223.142	151.886	277.354	53.1595	0	0.924528	0.154088	148.114	12.2522	2	4	5	6	2	187.81	116.369	120.268	194.976	818.844	29.2187	0	2.72945	0.454909	105.024	12.6726	9	6	19	19	3	60	ERS21366658
88	st88	st88_S61	Non-exposed	Galta	P	FEMALE	5.7	1.1	15_05_2020	216.5	FALSE	12020413	109408	9522748	9566	269.667	80.8806	86.7866	210.144	621.266	NA	NA	2.07083	0.363304	89.8563	132.333	7	3	11	14	3	352.075	34.0339	96.5296	245.436	464.872	NA	NA	1.56062	0.273794	50.7172	165.59	2	3	4	6	11	NA	ERS21366659
89	st89	st89_S62	Predator-exposed	Galta	NP	FEMALE	6.5	1.2	15_05_2020	184.5	FALSE	9924072	129646	7738969	9104	323.248	76.0761	53.3199	195.996	311.315	21.7005	0	1.03803	0.159698	103.971	34.1141	3	2	5	7	4	412.294	0	0	239.306	128.641	71.4838	0	0.428826	0.0659733	60.694	60	0	0	2	5	5	130	ERS21366660
[truncated: 1 more columns]
